# Supplementary material for: Protein Sequencing with Single Amino Acid Resolution Discerns Peptides That Discriminate Tropomyosin Proteoforms
Source: J Proteome Res. 2025 Jun 10;24(8):3798–807. doi: 10.1021/acs.jproteome.4c00978 (PMC12322949; doi:10.1021/acs.jproteome.4c00978)
Supplement: Supplementary file 2 [file pr4c00978_si_002.xlsx]

## Sheet: Suppl Table 1
ENALDRAEQAEADK
	E	N	A	L	D	R	A	E	Q	A	E	A	D
PD	0.72	0.26	0.24	0.32		0.29	0.17	0.2	0.73	0.2	0.8	0.21
PD	0.31	0.35	0.31	0.36		0.26	0.25	0.21	1.27	0.41	0.24	0.33
PD	0.29	0.26	0.36	0.38		0.26	0.31	0.21	1.3	0.44	0.49	0.35
IPD	30.3	28.5	26.9	7.61		3.1	30.2	32.8	18.8	33.5	31.8	26.3
IPD	16.3	15.4	21	13.1		7.85	29.7	29.9	6.85	30.7	21.8	23.6
IPD	17.9	25.3	25.9	12.6		8.39	28.4	7.43	30.3	31.9	24.4	31.5
RS start	2.05	41.9	90.4	110		386	304	537	524	558	539	700
RS start	1.16	72.1	126	139		554	425	507	627	662	638	752
RS start	1.18	63.6	119	169		488	443	606	624	679	660	749
RS duration	17.6	18.3	44.3	71.6		20.7	120	18	23.8	123	35	105
RS duration	48.6	22.6	53.5	70.7		17.9	70.3	33.5	27.4	132	36.8	70.4
RS duration	50.5	15.1	67.9	76.3		19	113	28.1	26.6	127	181	55.3
ENAIDRAEQAEADK
	E	N	A	I	D	R	A	E	Q	A	E	A	D
PD	0.74	0.43	0.32	0.18		0.29	0.17	NA	0.69	NA	NA	NA
PD	0.27	0.37	0.33	0.24		0.31	0.25	NA	1.24	0.62	NA	0.3
PD	0.27	0.42	0.36	0.26		0.25	0.32	0.25	1.41	0.54	NA	NA
IPD	30.1	33.5	21.5	7.64		3.4	30.4	35.6	19	33.4	28.9	29.5
IPD	19.1	19	25.5	22.8		7.21	20.6	NA	9.03	23.4	NA	21.6
IPD	17	22.1	25.7	24.3		13.5	26.3	21.2	6.58	27.3	NA	NA
RS start	2.05	31.2	72	114		478	323	520	543	608	450	693
RS start	1.45	45.6	131	271		609	532	NA	318	637	NA	754
RS start	1.21	57.2	118	217		452	610	587	486	748	NA	NA
RS duration	16	26.8	53.3	75.7		14.1	121	19.9	23.6	110	17.3	102
RS duration	25.4	39	92.6	72.4		11.3	221	NA	23.9	150	NA	86
RS duration	23.7	27	76	90.8		NA	155	50.2	54.4	113	NA	NA

## Sheet: Suppl Table 2
VIENRAMK
	V	I	E	N	R	A	M
PD	0.29	0.23	0.5	0.99	0.37	0.26
PD	0.29	0.22	0.49	0.85	0.36	0.26
PD	0.26	0.22	0.5	0.89	0.36	0.25
IPD	10.5	11.6	8.96	10.3	4.51	23.8
IPD	9.76	11.3	9.69	11.6	5.17	25.1
IPD	11.2	12.7	9.33	12.3	5.49	23.3
RS start	1.09	96.2	253	329	433	530
RS start	1.06	95.4	232	306	404	502
RS start	1.13	27.9	222	298	407	497
RS duration	154	135	40.4	62.9	20.6	60
RS duration	146	132	38.2	59.8	20.6	62.1
RS duration	107	133	39.8	65.5	21.7	50.7
VIESRAQK
	V	I	E	S	R	A	Q
PD	0.32	0.19	0.55	0.19	0.39	0.26	0.44
PD	0.32	0.18	0.53	0.18	0.38	0.24	0.41
PD	0.31	0.19	0.54	0.18	0.38	0.25	0.43
IPD	12.3	17.3	7.95	33.4	4.03	25.8	14.4
IPD	10.5	16.6	8.6	33.4	4.71	27.2	16.3
IPD	13.3	18	8.29	33.9	4.9	26.7	17.9
RS start	1.09	96.2	253	329	433	530	615
RS start	1.09	61.8	230	314	418	499	570
RS start	1.16	35.2	227	313	419	517	588
RS duration	145	139	37.4	57.1	24	87.5	50.3
RS duration	133	131	37.5	60.6	23.2	87.4	51.3
RS duration	125	138	37.9	53.1	25.5	62.6	54.8

## Sheet: Suppl Table 3
SLMASEEEYSTK
	S	L	M	A	S	E	E	E	Y	S	T
PD	0.5	0.4		0.46	0.46	0.34	0.34	0.22	0.45	0.45
PD	0.52	0.42		0.46	0.45	0.32	0.33	0.22	0.49	0.44
PD	0.51	0.41		0.45	0.44	0.31	0.32	0.22	0.47	0.43
IPD	16.4	3.35		11.1	11.5	20.8	18.2	16.6	11.2	11.7
IPD	18.1	3.53		11.3	12.2	24.3	19.2	17.7	11.2	15.4
IPD	18.3	3.42		11.2	12	25	19.5	18.9	11.5	15.8
RS start	2.07	25.4		55.5	125	377	325	354	366	508
RS start	18.1	3.53		11.3	12.2	24.3	19.2	17.7	11.2	15.4
RS start	1.89	22.4		50.4	102	351	353	411	417	525
RS duration	15.9	17.7		99.7	112	16.5	18.2	10.1	19.9	104
RS duration	14.9	17.2		107	135	25.7	22.2	16.3	18.7	149
RS duration	15.1	17.5		109	133	23.9	21.3	14.4	18	158

## Sheet: Suppl Table 4
TIDDLEETLASAK
	T	I	DD	L	E	E	T	L	A	S	A
PD		0.19		0.33	0.37	0.35		1.15	0.17	0.16	1.18
PD		0.22		0.34	0.42	0.37		1.12	0.2	0.17	1.09
PD		0.23		0.33	0.41	0.36		1.13	0.19	0.17	1.29
IPD		12		6.11	15.8	18.5		2.63	17.1	18.3	7.8
IPD		14.3		6.27	15.5	16.5		2.67	20	21.5	19.9
IPD		11.4		5.66	15.6	16.3		2.46	17.4	19.1	15.5
RS start		68		310	521	577		629	658	743	721
RS start		59.2		275	475	491		588	631	663	634
RS start		62.4		292	484	497		591	632	658	683
RS duration		78.8		103	13.8	12.7		25.7	36.1	34.5	77.3
RS duration		102		95.6	23.1	20.3		24.2	35	31	33.5
RS duration		108		90.9	20.7	18.3		22.9	32.5	30.8	46.4
TIDDLEDEVYAQK
	T	I	DD	L	E	D	E	V	Y	A	Q
PD		0.19		0.49	0.41		0.36	0.18	0.37	0.2	0.41
PD		0.22		0.49	0.37		0.38	0.19	0.49	0.23	0.42
PD		0.2		0.44	0.36		0.36	0.18	0.46	0.25	0.7
IPD		16.9		5.15	15		16.9	14.9	9.88	28.9	9.57
IPD		16.3		5.66	16.8		15.5	17.8	9.28	29.6	12.2
IPD		19.9		5.25	16.9		14.7	14.3	8.99	28.8	18.8
RS start		46		276	565		566	635	634	757	668
RS start		43.2		165	431		499	523	565	638	687
RS start		37.1		184	415		535	541	584	648	559
RS duration		165		113	8.07		11.2	33.9	20.2	50.8	55.9
RS duration		113		135	18.6		14.2	31.2	17.4	49.1	17.2
RS duration		115		150	18.7		12.9	29.8	17.4	68.5	32.9
